# Supplementary material for: Variable susceptibility of intestinal organoid–derived monolayers to SARS-CoV-2 infection
Source: PLoS Biol. 2022 Mar 31;20(3):e3001592. doi: 10.1371/journal.pbio.3001592 (PMC9004766; doi:10.1371/journal.pbio.3001592)
Supplement: S1 Data — (XLSX) [file pbio.3001592.s001.xlsx]

## Sheet: Fig. 1A-D
Fig. 1A				Fig. 1B				Fig. 1C				Fig. 1D
ACE2		TMPRSS2		TMPRSS4		APOA1		ISG15		OASL		MX2
monolayer	3DD	monolayer	3DD	monolayer (-log10	3DD (-log10)	monolayer (-log10	3DD (-log10)	monolayer (-log10	3DD (-log10)	monolayer (-log10	3DD (-log10)	monolayer (-log10	3DD (-log10)
0.787218	1.71952	0.985877	1.03242	2.75118	2.32389	1.64175	1.21638	3.09778	2.42048	4.37474	3.00097	3.32982	2.58526
0.858636	1.64105	1.46579	1.5276	2.62913	2.26219	1.64508	0.856279	2.8491	2.34695	4.40059	3.16246	3.11798	2.21421
0.86753	1.00289	1.34047	1.27741	2.74829	1.97307	1.04181	0.375075	2.79476	2.80039	4.61969	3.33154	2.90753	2.69031
0.89221	1.43981	1.4002	1.31183	2.99781	2.05838	1.61732	0.851963	2.89743	2.62532	4.55073	3.08893	3.11668	3.09228
0.948832	1.29358	1.13348	1.24134	2.53623	2.03967	1.26812	0.327629	3.20227	2.15609	4.4612	2.99882	2.61498	2.71667
1.00196	1.15455	1.59078	1.3916	2.78445	1.66325	1.22392	0.491119	2.81373	2.33751	4.59231	3.04509	3.02589	2.93848
1.02862	1.25685	1.46809	1.50705	3.0914	1.7201	1.6344	0.807892	2.95504	2.63036	4.92287	3.186	3.36311	3.17883
1.17749	1.72938	1.56083	1.6352	2.65868	1.85367	1.2403	0.643248	3.56643	2.77701	4.55656	3.23842	2.86087	3.13412
1.2635	1.62085	1.27787	1.16111	2.65732	2.01186	1.83396	1.55979	2.85983	2.19317	4.36222	2.87648	3.14873	2.80233
1.32737	2.15392	1.61324	1.32267	2.82623	1.79344	1.56119	1.18929	2.99467	2.58791	4.63335	2.92989	3.11616	2.71511
1.3623	1.72516	1.3235	1.37329	2.83422	2.35136	1.12587	1.24385	3.05925	2.55536	4.4914	3.19167	3.01333	2.51419
1.444	2.48142	1.30954	1.40015	2.59669	1.90699	1.76599	1.41585	3.01774	2.20302	4.49541	2.87266	2.97231	2.53699
0.707448	1.06797	0.935177	1.10461	2.2912	1.57899	2.78754	2.3859	2.28966	1.97833	3.47477	2.4045	3.23519	2.5184
0.866236	1.42286	1.03536	1.27705	2.07275	1.79693	1.88094	1.7698	1.968	1.64826	3.70699	2.13206	2.55009	2.20441
0.894742	1.27229	1.20148	1.25697	2.28622	1.65998	2.57419	1.711	2.54037	2.02162	4.41017	2.71947	3.12908	2.43673
0.907835	1.33931	1.18528	1.12324	2.25834	1.53424	2.19514	1.5448	2.41669	1.78483	4.26956	2.50261	3.19076	2.72276
0.925394	1.26059	1.37671	1.27216	2.63675	1.83112	2.31681	1.98187	2.65527	1.82637	4.47739	2.79258	3.26792	2.45665
0.943468	1.13179	1.3742	1.14123	2.52453	1.70299	2.40482	1.80582	2.73164	2.13996	4.31194	2.65895	3.60725	2.85224
0.943946	1.13775	1.1239	1.04117	2.3499	1.5863	2.43344	1.57598	2.04949	1.79729	3.66317	2.33506	2.93037	2.34087
1.02081	1.42842	1.04489	1.16656	2.31813	1.81765	2.10923	2.84524	2.38459	2.18604	4.03542	2.55864	3.2746	2.51048
1.05409	1.33164	1.18101	1.17011	2.618	2.3468	3.10009	2.06402	1.56205	1.91683	4.15179	2.78628	3.1312	2.05417
1.14615	1.57522	1.31533	1.21893	2.18585	1.81355	2.85904	1.80224	2.34554	1.91296	3.55169	2.37304	3.47517	2.33847
1.33106	1.85836	1.33199	1.38317	2.19055	1.94691	2.60935	2.04025	1.89721	1.94738	3.25116	2.24029	2.6826	2.31536
1.37942	1.98599	1.53134	1.2356	2.56326	1.76912	2.43936	2.34415	2.4552	1.91934	4.50573	2.30205	2.91369	2.37622
1.55468	2.04884	1.43241	1.17539	2.63391	1.82983	3.88035	1.98395	2.8621	2.07938	4.2757	2.68418	4.14429	3.07944

## Sheet: Fig. 1E-K
Fig. 1E				Fig. 1F				Fig. 1G				Fig. 1H
ACE2				TMPRSS2				TMPRSS4				APOA1
3DD	3DE	monolayer		3DD	3DE	monolayer		3DD	3DE	monolayer		3DD	3DE	monolayer
0.00068185	0.0190758	0.163223		0.0139615	0.0928064	0.103305		0.00638001	0.00474366	0.00177346		0.000680092	0.0607598	0.0228166
0.0005869	0.0228532	0.138473		0.0116608	0.0296757	0.0342144		0.00561227	0.00546779	0.00234895		0.000279862	0.139226	0.0226421
0.0015412	0.0993378	0.135666		0.0114043	0.0527951	0.0456591		0.00376862	0.0106397	0.00178531		0.0057199	0.421624	0.0908223
0.00345192	0.0363233	0.128171		0.0179895	0.0487718	0.0397927		0.00630663	0.00874228	0.00100506		0.00289929	0.140617	0.024137
0.00165809	0.0508648	0.112504		0.0151919	0.0573661	0.0735395		0.013609	0.00912696	0.00290918		0.00661269	0.470296	0.0539359
0.00100149	0.0700575	0.0995506		0.0131264	0.0405881	0.0256577		0.0380952	0.0217147	0.00164265		0.00145907	0.322761	0.0597142
0.00091618	0.055354	0.0936227		0.0125951	0.0311138	0.034034		0.00417915	0.01905	0.000810219		0.000925465	0.155635	0.0232062
0.00091241	0.0186473	0.0664518		0.00724441	0.0231634	0.0274897		0.00767247	0.0140064	0.00219443		0.00559275	0.22738	0.0575044
0.00061327	0.0239412	0.0545129		0.0195562	0.0690059	0.0527387		0.00307023	0.00973061	0.00220129		4.62109e-05	0.0275555	0.0146569
0.00027514	0.00701579	0.0470581		0.0152736	0.0475691	0.0243645		0.00615082	0.0160901	0.00149199		0.000458647	0.0646711	0.0274667
0.00041541	0.0188298	0.0434214		0.0207485	0.0423359	0.0474789		0.00613512	0.0044529	0.00146481		0.000551957	0.0570366	0.0748388
0.00054804	0.00330053	0.0359747		0.0256857	0.0397969	0.0490295		0.00993136	0.0123882	0.00253112		0.000943526	0.0383843	0.0171399
0.00092221	0.085513	0.196134		0.0208714	0.0785943	0.116097		0.0127114	0.0263639	0.00511442		3.10276e-05	0.00411244	0.00163101
0.00185593	0.0377694	0.13607		0.0802429	0.0528385	0.0921801		0.0326581	0.0159614	0.00845763		1.88587e-05	0.0169904	0.0131541
0.0011932	0.0534202	0.127426		0.0185965	0.0553386	0.0628812		0.00987917	0.0218784	0.00517343		5.5431e-05	0.0194535	0.00266567
0.00094291	0.0457812	0.123642		0.0171217	0.0752931	0.0652708		0.011135	0.0292256	0.00551641		3.73144e-05	0.028523	0.0063806
0.00057643	0.0548794	0.118742		0.0152489	0.0534366	0.0420042		0.0118212	0.0147531	0.0023081		2.2016e-05	0.0104262	0.00482158
0.00058233	0.0738258	0.113902		0.0145854	0.0722388	0.0422471		0.0065579	0.0198159	0.00298862		8.34502e-06	0.0156379	0.00393711
0.00125367	0.0728207	0.113777		0.0353398	0.0909551	0.0751802		0.0120673	0.0259241	0.00446783		1.5603e-05	0.0265471	0.00368601
0.00061415	0.0372891	0.0953215		0.0225593	0.0681453	0.0901808		0.020418	0.0152179	0.00480697		3.6398e-05	0.00142811	0.00777617
0.00025884	0.0465973	0.0882897		0.0123022	0.0675919	0.0659162		0.00281041	0.00449984	0.0024099		3.77421e-05	0.00862942	0.000794167
0.00048477	0.0265939	0.0714246		0.0289138	0.0604048	0.0483805		0.0174777	0.015362	0.00651861		1.13988e-05	0.0157675	0.00138343
0.0004592	0.0138562	0.0466599		0.0220212	0.0413833	0.0465602		0.0145933	0.0113004	0.00644837		1.10838e-05	0.00911495	0.00245838
0.00061608	0.0103279	0.0417431		0.0171385	0.0581302	0.0294213		0.0131785	0.0170168	0.00273361		2.28538e-05	0.00452746	0.00363616
0.00100048	0.0089363	0.0278818		0.0229556	0.0667749	0.0369479		0.00773073	0.0147969	0.00232324		2.93127e-05	0.0103764	0.000131718
Fig. 1I				Fig. 1J				Fig. 1K
ISG15				OASL				MX2
3DD	3DE	monolayer		3DD	3DE	monolayer		3DD	3DE	monolayer
0.000224821	0.00379769	0.000798399		0.000101827	0.00099777	4.21954e-05		0.000792869	0.00259863	0.000467924
0.000253883	0.00449829	0.00141546		2.64088e-05	0.00068793	3.97569e-05		0.000701313	0.00610647	0.000762122
0.000169889	0.00158349	0.00160412		6.31775e-05	0.00046608	2.40052e-05		0.00020047	0.0020403	0.00123727
0.00018148	0.00236961	0.00126638		4.96779e-05	0.00081484	2.81365e-05		0.000327611	0.00080857	0.000764394
0.000341544	0.00698088	0.000627667		3.98766e-05	0.00100272	3.45784e-05		0.00115419	0.00192012	0.00242674
0.000545723	0.00459718	0.00153556		0.000606643	0.00090139	2.55678e-05		0.000345355	0.00115217	0.000942131
0.00010079	0.00234231	0.00110906		6.04597e-05	0.00065163	1.19436e-05		0.000328192	0.00066247	0.000433403
3.04456e-05	0.00167104	0.000271374		2.04285e-05	0.00057754	2.77611e-05		0.000320288	0.00073431	0.00137761
0.000352598	0.00640952	0.00138094		0.000289853	0.00132899	4.34289e-05		0.000532853	0.00157641	0.000710019
0.000174895	0.00258278	0.00101236		6.11826e-05	0.00117521	2.3262e-05		0.000816163	0.00192701	0.00076532
0.000240719	0.0027838	0.000872468		8.49938e-05	0.00064318	3.2255e-05		0.000860655	0.00306062	0.00096977
0.00041488	0.00626585	0.00095998		9.10452e-05	0.00134072	3.19587e-05		0.000200655	0.00290408	0.00106583
0.000231501	0.0105117	0.0051326		0.000341796	0.00394006	0.000335144		0.00012217	0.00303108	0.000581853
0.0025214	0.0224768	0.0107646		0.000563406	0.00737799	0.00019634		0.000338754	0.00624584	0.00281782
0.000262603	0.00951445	0.00288161		3.32641e-05	0.00190777	3.88897e-05		0.000193525	0.00365825	0.000742888
0.000262126	0.0164124	0.00383096		0.000204098	0.0031433	5.37582e-05		6.3378e-05	0.00189339	0.000644521
0.000157319	0.0149154	0.00221172		0.000173782	0.0016122	3.33129e-05		0.00011537	0.00349426	0.000539612
0.000163313	0.007245	0.00185508		4.39374e-05	0.00219307	4.87594e-05		5.28556e-05	0.00140527	0.000247028
0.000107486	0.0159482	0.00892292		0.000106425	0.00462316	0.000217184		0.000178214	0.00456177	0.0011739
0.000171915	0.00651569	0.00412486		9.57799e-05	0.00276286	9.21671e-05		0.000107261	0.00308685	0.000531369
0.00017696	0.0121107	0.0274127		8.22517e-05	0.00163578	7.05038e-05		0.000181014	0.00882744	0.000739272
0.000145497	0.0122191	0.00451297		0.000126556	0.00423608	0.000280744		0.000512537	0.00458704	0.000334836
0.00019677	0.0112881	0.0126704		0.000120229	0.0057506	0.000560843		0.000124099	0.00483772	0.00207684
0.000119701	0.012041	0.00350592		8.76864e-05	0.00498823	3.12082e-05		0.000184744	0.00420515	0.00121986
0.000374952	0.00832943	0.00137372		6.42969e-05	0.00206928	5.30031e-05		9.50978e-05	0.00083283	7.17314e-05

## Sheet: Fig. 2A and B
		SI1	SI2	SI3	SI4	SI5	SI6	SI7	SI8	SI9	SI10	SI11	SI12	C1	C2	C3	C4	C5	C6	C7	C8	C9	C10	C11	C12	C13
Fig. 2A	ACE2	0.197458	0.118978	0.163323	0.114098	0.0919402	0.0975451	0.095108	0.0609209	0.0534462	0.0515018	0.0484318	0.0362699	0.225941	0.152138	0.106456	0.12538	0.157645	0.104827	0.124385	0.102962	0.093877	0.0735106	0.0436884	0.0396203	0.0272114
		0.128988	0.157968	0.117611	0.115051	0.13932	0.0827694	0.104018	0.0729709	0.0555796	0.0442659	0.0384111	0.0303635	0.171061	0.110853	0.129971	0.124021	0.103017	0.102464	0.0869962	0.110497	0.0827023	0.0722069	0.0483714	0.0356912	0.0238572
				0.126063	0.155364	0.106252	0.118337	0.0817421	0.0654637		0.0454068		0.0412906	0.191398	0.145219	0.145851	0.121524	0.0955657	0.134416	0.129949	0.0725051		0.0685563	0.0479199	0.0499177	0.0325766
Fig. 2B	SARS-CoV-2 (Log10 PFU/ml)	5.47712	5.16137	5.54407	4.47712	5.45484	5.02119	3.47712	4.60206	4.74036	3.39794	4.19033	2.17609	5.8451	5.38021	5.69897	5.31175	5.41497	3.87506	3.17609	3.30103	4.81291	4.39794	2.8451	4.8451	3.69897
		5.74036	5.20412	5.30103	4.81291	5.07918	4.69897	2.87506	4.54407	3.8451	3.30103	4.11394	3.38917	5.69897	6.02119	5.65321	5.30103	5.40654	4.39794	3.47712	3.47712	4.65321	4.47712	4.13033	4.30103	4.60206
		5.47712	5.16137	5.47712	5.97772	4.65321		3.95424	4.07918	2.77815	3.65321	3.69897	4.39794	5.54407	5.74036	4.69897	4.95424	5.19033	4.39794	3.54407	3.17609	4.09691	3.54407	2.74036	4.81291	5.07918
		5.69897		4.92942	5.14613	4.60206		4.65321	4.54407	3.09691			2.17609	5.81291	5.24304	4.87506	5.30103	3.92942	5		3.17609			3.60206	4.17609	5.36173
				5.09691	5.65321	3.74036		4.17609	4.02119				2.39794	6	5.17609	5.27875	5.0607	5.39794	4.77815						4.29003
						5.19033		4.02119	4.17609					5.8451	5.29003	5.60206		4.92942	4.90309						2.81291
														6.16137				5.16137	4
														6.29003					4.60206
														5.69897					4.60206
														5.81291					4.47712

## Sheet: Fig. 2D
		SI1			SI10			C1				C8
Total intensity (normalized to cell count)	NP	16.21	14.52	14.93	0.71	0.76	0.47	47.19	54.42	49.14	55.76	4.6	5.95	5.2	4.47
	ACE2	6.35459	6.07484	6.2976	1.04673	1.07855	1.12016	14.2069	17.278	14.5587	14.5649	2.34584	3.18067	2.22362	2.44782

## Sheet: Fig. 2E-H
	Fig.2E			Fig.2F			Fig.2G			Fig.2H
	SARS-CoV-2 (PFU/ml)	ACE2		SARS-CoV-2 (PFU/ml)	TMRPSS2		SARS-CoV-2 (PFU/ml)	TMPRSS4		SARS-CoV-2 (PFU/ml)	TMPRSS4
SI	412500	0.163223	SI	412500	0.103305	SI	412500	0.00177346	SI	412500	0.0228166
	150000	0.138473		150000	0.0342144		150000	0.00234895		150000	0.0226421
	212000	0.135666		212000	0.0456591		212000	0.00178531		212000	0.0908223
	327000	0.128171		327000	0.0397927		327000	0.00100506		327000	0.024137
	108417	0.112504		108417	0.0735395		108417	0.00290918		108417	0.0539359
	77500	0.0995506		77500	0.0256577		77500	0.00164265		77500	0.0597142
	13875	0.0936227		13875	0.034034		13875	0.000810219		13875	0.0232062
	24583.3	0.0664518		24583.3	0.0274897		24583.3	0.00219443		24583.3	0.0575044
	15962.5	0.0545129		15962.5	0.0527387		15962.5	0.00220129		15962.5	0.0146569
	3000	0.0470581		3000	0.0243645		3000	0.00149199		3000	0.0274667
	11166.7	0.0434214		11166.7	0.0474789		11166.7	0.00146481		11166.7	0.0748388
	5600	0.0359747		5600	0.0490295		5600	0.00253112		5600	0.0171399
Colon	845000	0.196134	Colon	845000	0.116097	Colon	845000	0.00511442	Colon	845000	0.00163101
	393333	0.13607		393333	0.0921801		393333	0.00845763		393333	0.0131541
	277500	0.127426		277500	0.0628812		277500	0.00517343		277500	0.00266567
	162000	0.123642		162000	0.0652708		162000	0.00551641		162000	0.0063806
	165500	0.118742		165500	0.0420042		165500	0.0023081		165500	0.00482158
	41750	0.113902		41750	0.0422471		41750	0.00298862		41750	0.00393711
	2666.67	0.113777		2666.67	0.0751802		2666.67	0.00446783		2666.67	0.00368601
	2000	0.0953215		2000	0.0901808		2000	0.00480697		2000	0.00777617
	40833.3	0.0882897		40833.3	0.0659162		40833.3	0.0024099		40833.3	0.000794167
	19500	0.0714246		19500	0.0483805		19500	0.00651861		19500	0.00138343
	4687.5	0.0466599		4687.5	0.0465602		4687.5	0.00644837		4687.5	0.00245838
	31691.7	0.0417431		31691.7	0.0294213		31691.7	0.00273361		31691.7	0.00363616
	98750	0.0278818		98750	0.0369479		98750	0.00232324		98750	0.000131718

## Sheet: Fig. 3C
ACE2 mean intensity
SI1	SI2	SI3	SI4	SI5	SI6	SI7	SI8	SI9	SI10	SI12	C1	C2	C3	C4	C5	C6	C7	C8	C9	C11	C12	C13
5.596	7.842	4.037	3.697	5.685	1.387	1.128	1.519	1.734	0.23	5.132	12.967	2.239	2.973	5.755	1.754	5.07	1.319	3.852	3.309	1.096	0.587	0.465
2.651	0.796	5.865	1.02	5.012	1.784	0.502	2.863	2.872	0.209	4.98	12.195	2.004	2.566	5.848	3.775	5.194	4.335	5.455	3.783	1.537	1.665	0.493
2.56	8.244	9.425	2.626	5.346	3.073	1.318	0.418	0.719	0.194	2.921	9.488	2.043	2.414	3.503	5.173	6.126	1.154	5.838	4.35	2.087	1.765	0.183
12.398	3.102	1.148	7.696	3.465	3.687	0.496	1.423	2.507	0.102	3.064	8.195	3.104	2.614	2.848	4.232	4.473	1.023	6.591	1.266	2.916	1.399	1.682
5.531	7.329	4.759	4.938	5.298	2.829		0.609	0.699	0.339	2.535	10.191	3.086	0.944	2.509	4.805	6.27	6.338	6.204	3.098	2.177	0.973	1.271
11.452	1.319	2.039	2.615	2.854	1.298		1.827	2.74	0.171	2.401	8.881	3.639	1.487	3.258	6.126	4.303	5.83	9.344	5.295	2.52	1.227	2.616
2.022	1.294	2.619	6.288	3.96	0.955		1.48	0.703	0.821	3.869	8.962	3.239	1.968	2.744				2.762	2.607	1.67	1.86	2.071
9.724	1.149	8.484	3.279	4.206	1.56		1.336	2.553	3.919	0.45	6.268	1.706		2.934				3.385	2.33	0.969	0.727	1.827
3.456	2.284	6.292	9.236	4.002	4.316		2.506	1.04	1.941	4.875		3.315		4.672				4.587	2.637	2.089		2.05
2.93	2.155	6.628	9.427	2.474	2.216		2.352	1.01	0.982	2.27		2.807						4.239	3.453	2.494		1.505
13.55	1.598	6.608	2.364	1.407	4.908		2.605	0.672	1.847	1.915		5.052						2.419	3.352	2.001		0.945
3.128	1.349		2.557	2.221	1.576		2.61	1.562	4.975	3.787		2.022							1.271	1.523		1.273
3.077	2.164		2.439	1.016	1.828		1.817	0.982		1.69		2.869							1.478	0.794
9.66	3.807			4.22	2.097		1.315	1.599		1.065									2.537	1.438
1.784	9.313			3.573			2.83	2.779		1.657									2.366	1.881
5.532	1.64			2.725			0.649	0.377		1.52									2.455
4.239	4.917			3.267			2.578	1.351		1.711									0.83
6.513	4.634			6.933			1.944	0.549		2.761									1.752
5.246	1.916			5.46			1.21	1.342		0.734									2.199
3.598	9.083			4.089			1.261	0.507		0.865									1.117
4.779	5.082			3.955			1.076	1.215											2.168
12.366	7.198			3.752			2.722	1.204
7.987	10.527			3.181			0.809	2.037
6.345	12.165			2.711			1.309	2.314
4.175	6.025			4.421				2.237
2.665	5.315			3.909				3.976
2.869	3.261			3.617				2.355
3.27	9.068			3.477				2.811
8.603	5.702			1.639				2.674
6.62	9.959			2.419				1.947
2.464	8.345							1.464
5.638	8.801							1.989
6.028	5.686							1.681
4.722	3.45							1.871
6.048	1.561							1.496
								0.502

## Sheet: Fig. 3D
ACE2 mean intensity
Left					Right
SI		Colon			SI		Colon
Non-IBD	IBD	Non-IBD	IBD		M	F	M	F
5.69217	5.088	9.64338	2.138		5.69217	5.264	9.64338	2.138
5.264	4.47554	2.85577	3.78567		5.088	2.39386	2.85577	3.78567
2.39386	3.67647	4.31083	5.23933		4.47554	1.66861	4.31083	4.97055
0.861	1.71117	4.97055	3.33317		3.67647	1.31083	5.23933	1.8128
	1.66861		2.5549		0.861		3.33317	1.36508
	1.31083		1.8128		1.71117		2.5549
	2.5101		1.27537		2.5101		1.27537
			1.36508

## Sheet: Fig. 3E
	Left			Middel			Right
	ACE2	ACE2 mean intensity		SARS-CoV-2 (PFU/ml)	ACE2 mean intensity		Age	ACE2 mean intensity
SI	5.69217	0.163223	SI	412500	5.69217	SI	34	5.69217
	5.088	0.138473		150000	5.088		24	5.088
	5.264	0.135666		212000	5.264		47	5.264
	4.47554	0.128171		327000	4.47554		23	4.47554
	3.67647	0.112504		108417	3.67647		37	3.67647
	2.39386	0.0995506		77500	2.39386		25	2.39386
	0.861	0.0936227		13875	0.861		29	0.861
	1.71117	0.0664518		24583.3	1.71117		47	1.71117
	1.66861	0.0545129		15962.5	1.66861		37	1.66861
	1.31083	0.0470581		3000	1.31083		69	1.31083
	2.5101	0.0359747		5600	2.5101		39	2.5101
Colon	9.64338	0.196134	Colon	845000	9.64338	Colon	34	9.64338
	2.85577	0.13607		393333	2.85577		25	2.85577
	2.138	0.127426		277500	2.138		55	2.138
	3.78567	0.123642		162000	3.78567		27	3.78567
	4.31083	0.118742		165500	4.31083		29	4.31083
	5.23933	0.113902		41750	5.23933		33	5.23933
	3.33317	0.113777		2666.67	3.33317		33	3.33317
	4.97055	0.0953215		2000	4.97055		23	4.97055
	2.5549	0.0882897		40833.3	2.5549		24	2.5549
	1.8128	0.0466599		4687.5	1.8128		37	1.8128
	1.27537	0.0417431		31691.7	1.27537		21	1.27537
	1.36508	0.0278818		98750	1.36508		20	1.36508

## Sheet: Fig. 4B and C
			HI			LI
Fig. 4B	SARS-CoV-2 (Log10 PFU/ml)	24 hrs	4.62839	4.30103	4.23045	3.58358	3.94201	3.05115
		72 hrs	6.51188	5.75967	5.82391	4.3457	5.09691	4.60206
Fig. 4C	SARS-CoV-2 RNA (relative to GAPDH)	24 hrs	1.52737	0.634518	0.728393	0.131037	0.175079	0.113333
		72 hrs	39.1142	20.2499	23.9998	0.290422	0.696199	0.765619

## Sheet: Fig. 4E
	UP in HI infected/uninfected		UP in LI infected/uninfected		UP in HI infected/LI infected		UP in LI infected/HI infected
	adjusted P-value (-log)	Enrich score	adjusted P-value (-log)	Enrich score	adjusted P-value (-log)	Enrich score	adjusted P-value (-log)	Enrich score
Defense response to virus	52.3424	27.9875	37.0414	36.9607	1.89367	10.4572
Type I IFN signaling pathway	34.3546	43.6642	35.5192	76.9561	1.78392	18.933
Negative regulation of viral genome replication	26.2203	50.3716	20.227	72.952
Response to IFNβ	14.3212	54.5151	7.55218	61.5217
Response to IFNα	12.4047	65.8429	13.1028	121.09
Regulation of defense response to virus	9.57549	21.6662	6.63879	28.5261
Negative regulation of type I IFN production	8.85548	29.4191	6.5066	40.5781
Detoxification of Cu ion							8.01733	198.237
Cellular response to Zn ion							7.269	123.898
Cellular response to Cu ion							6.98619	106.198
Cellular Zn ion homeostatis							6.41081	80.3662
Cellular response to Cd ion							6.40805	78.2513
Negative regulation of innate immmune response	6.29885	19.8237
Regulation of viral entry into host cell	5.01622	24.2579	3.72472	33.4592
MDA-5 signaling pathway	4.72966	61.4533
Regulation of nuclease activity	3.44705	27.9333	4.59179	57.7931
Regulation of IFNγ-mediated signaling pathway	3.26614	24.5813	4.40619	50.8579
Positive regulation of defense response to virus by host	4.31178	26.4885
Positive regulation of IFNβ production	4.26173	25.6056
Cytoplasmic PRR signaling pathway in response to virus	4.1962	24.7796	2.82748	18.6978
Protein ADP-ribosylation	3.94889	21.9476
Cellular response to exogenous dsRNA	3.85903	36.149
Negative regulation of growth							3.83313	14.1038

[truncated: 31 more sheets: Fig. 4F-H, S1A-G Fig , S1H Fig , S1I-L Fig, S2A Fig , S2B and C Fig, S2D Fig, S2E Fig, S2F Fig, S3A-C Fig, S3D Fig, S3E Fig, S3F Fig , S3G-I Fig, S4A Fig, S4B Fig, S4C Fig, S4D Fig, S4E Fig, S5 Fig …]
